# Supplementary material for: A Comparative Review of microRNA Expression Patterns in Autism Spectrum Disorder
Source: Front Psychiatry. 2016 Nov 4;7:176. doi: 10.3389/fpsyt.2016.00176 (PMC5095455; doi:10.3389/fpsyt.2016.00176)
Supplement: Supplementary file 1 [file Table_1.XLSX]

## Sheet: Sheet1
Supplementary Table 1. mRNA Targets of the 27 miRNAs of interest (n=1245)
AASDHPPT	ARHGAP12	BTG3	CDC5L	CYLD	ELMO1	FBXO45	GPR85	INTU	L2HGDH	MAST4	NDEL1	PCMTD1	PPARG	RAP2A	RSRC2	SLC35A3	STAC	TMEM181	UNC13C	ZDHHC15
ABCA1	ARHGAP17	BTRC	CDCA4	CYP26B1	ELMOD2	FBXO48	GPRIN3	IPO5	LAMA3	MASTL	NDFIP2	PCMTD2	PPARGC1A	RAP2C	RTKN2	SLC35E2B	STAG1	TMEM194B	UNC80	ZDHHC17
ABCC9	ARHGEF12	C11orf30	CDCP1	CYP7A1	ELMSAN1	FBXO8	GRAMD3	IPO7	LAMP1	MATN3	NECAB1	PCNX	PPARGC1B	RAPGEF2	RTN3	SLC35F1	STAG2	TMEM237	UNKL	ZDHHC21
ABHD17C	ARHGEF26	C14orf37	CDH10	DAB2	ELOVL5	FBXW7	GRHL1	IRAK1	LARP4	MBD6	NEDD4L	PDCD10	PPCS	RAPGEF4	RUFY2	SLC36A4	STARD3NL	TMEM245	UPF2	ZDHHC7
ABL2	ARID1B	C1orf21	CDH11	DCAF6	ELOVL6	FCHO2	GRIA2	IRF2BP2	LATS1	MBLAC2	NEDD9	PDCD1LG2	PPIF	RARG	RUNX1T1	SLC38A2	STAT5B	TMEM47	UQCRFS1	ZDHHC9
ACBD5	ARID2	C1orf52	CDK17	DCSTAMP	EML1	FERMT2	GRIA4	IRF6	LATS2	MBNL2	NEFH	PDE10A	PPIP5K2	RASD1	RUNX2	SLC40A1	STC1	TMEM55A	USP15	ZEB2
ACER3	ARID4A	C20orf24	CDS1	DCUN1D1	EML4	FGD4	GRIN2D	ITFG3	LCA5	MBNL3	NEFM	PDE4B	PPM1A	RASEF	RYR2	SLC4A4	STK17B	TMEM56	USP24	ZFAND3
ACSL4	ARID4B	C2CD2	CELSR3	DCUN1D4	ENOX2	FGD6	GRK6	ITGA6	LCLAT1	MCAM	NEK6	PDE5A	PPM1K	RASGEF1B	S1PR1	SLC5A7	STK33	TMEM68	USP25	ZFC3H1
ACTC1	ARIH1	C2orf42	CEP350	DDAH1	ENPP2	FGL2	GRM3	ITGAV	LCORL	MCFD2	NEK7	PDE7A	PPP1R11	RASL11B	SACS	SLC6A1	STK38L	TMEM74	USP28	ZFHX3
ACTR1A	ARL15	C2orf69	CEP97	DDX3X	ENPP5	FLNA	GRM5	ITIH5	LEMD3	MED12L	NEUROG1	PDHX	PPP1R12A	RASSF2	SALL1	SLC6A13	STK39	TMEM87A	USP3	ZFHX4
ADAM10	ARL3	C3orf52	CERCAM	DDX4	ENTPD5	FLRT3	GSKIP	ITPKC	LGALSL	MED19	NF1	PDIA5	PPP1R21	RBBP6	SAR1B	SLC6A14	STOX2	TMF1	USP31	ZFP36L2
ADAM19	ARMC1	C5orf22	CERS6	DDX6	EPC1	FLVCR2	GSPT1	ITPR1	LHFPL2	MED26	NF2	PDIA6	PPP2R2A	RBBP8	SASH1	SLC7A11	STRADB	TMOD1	USP33	ZFPM2
ADAMTS17	ARRDC3	C5orf30	CFL2	DENND4A	EPHA4	FMN2	GSTCD	ITSN2	LHX8	MEGF9	NFIA	PDIK1L	PPP2R5A	RBM24	SATB1	SLC9A2	STRAP	TMPO	USP37	ZFYVE20
ADAMTS9	ASH1L	C6orf62	CGGBP1	DENND6A	EPHA5	FMR1	GTF2A1	JADE1	LIMA1	MEMO1	NFYA	PDS5B	PPP2R5E	RBM6	SCN1A	SLC9A6	STRBP	TMTC4	USP42	ZFYVE21
ADAMTSL1	ATF2	C8orf4	CHD1	DESI2	EPHA7	FNDC3A	GTPBP2	JAKMIP2	LIMCH1	MEX3B	NGLY1	PDSS1	PPP3R1	RBMS1	SCN2A	SLC9C1	STRN	TNFRSF21	USP46	ZFYVE26
ADARB1	ATG12	C9orf72	CHD2	DICER1	EPS15	FNDC4	GULP1	JARID2	LIN28B	MFF	NIN	PEG3	PPP4R1	RBMS3	SCN3A	SLIT2	STX12	TNFSF13B	USP53	ZFYVE9
ADM	ATG14	C9orf91	CHD9	DIRC2	ERAP1	FNIP1	GXYLT1	KAT2B	LIN7C	MFSD6	NIPAL4	PEX5L	PPP4R4	RBPJ	SCN8A	SLU7	STX16	TNKS2	VANGL1	ZHX1
ADORA2B	ATG16L1	CA2	CHIC1	DLL4	ERBB2IP	FOXA3	H3F3B	KATNAL1	LMLN	MICAL2	NKIRAS1	PGAP1	PPP6C	RCN2	SCN9A	SMAD5	STX17	TNPO1	VASH2	ZIC3
ADRB2	ATP10A	CAB39	CHL1	DMTF1	ERC2	FOXG1	HACE1	KAZN	LMO4	MICU3	NOVA1	PHACTR2	PPP6R2	RECK	SEC14L1	SMAD7	STXBP3	TNRC6A	VCAN	ZMAT3
AEBP2	ATP11C	CACNA1C	CHST1	DMXL2	ERGIC2	FOXO3	HAND2	KBTBD8	LONRF1	MIER3	NOX4	PHC3	PPTC7	REEP3	SEC23A	SMARCA2	SUN2	TOB1	VDAC1	ZMYM4
AFF1	ATP13A3	CACUL1	CHST2	DNAJB14	ESPN	FOXP2	HAPLN1	KCNA4	LOX	MKL2	NPAS2	PHF19	PRDM1	RELA	SEC23IP	SMARCE1	SUV420H1	TOE1	VEGFA	ZMYND11
AFF4	ATP1B1	CADPS	CHSY3	DNAJB9	ESRP1	FRMD5	HAS2	KCNA6	LPAR6	MKNK2	NPAS3	PHF20L1	PRDM4	RELN	SEC24A	SMEK2	SWAP70	TOP1	VLDLR	ZMYND8
AGAP1	ATP6V1B2	CALCR	CHUK	DNAJC13	ETF1	FRMD6	HBP1	KCNG4	LPGAT1	MKX	NR1D1	PHKA1	PRDM6	REPS1	SEC63	SMURF1	SYBU	TP53INP1	VPS13C	ZNF107
AGFG1	ATRNL1	CALU	CKAP4	DNAJC27	ETNK1	FRMPD4	HCFC2	KCNK2	LPHN2	MLX	NR6A1	PHLPP2	PRICKLE2	REST	SECISBP2L	SNCA	SYNJ1	TPM2	VPS4B	ZNF117
AGO1	ATXN1L	CAMK2D	CLASP2	DNAJC3	ETV1	FRS2	HEG1	KCNMB2	LPP	MMD	NRBP1	PHTF2	PRKAA2	RFX3	SEH1L	SNN	SYNM	TRA2B	VSIG10	ZNF138
AGO3	ATXN7	CAMSAP1	CLCC1	DNAJC30	EVA1A	FRZB	HELZ	KCNN4	LPPR4	MOAP1	NRCAM	PHYHIPL	PRKAR2A	RFX6	SEMA3A	SNRK	SYT1	TRAF6	VSX1	ZNF217
AGO4	AUH	CAMSAP2	CLCN3	DNAJC6	EXTL2	FUT4	HERC2	KCNQ5	LRCH1	MOB3B	NREP	PI4K2B	PRKRIR	RFX7	SEMA4C	SNRPB2	SYT14	TRAK1	WASL	ZNF275
AHCYL2	AXIN2	CAMTA1	CLDN12	DNM1	EYA1	FUT9	HERC3	KCTD9	LRIG1	MOB4	NRIP1	PICALM	PRMT2	RGL1	SEMA5A	SNX13	SYT4	TRIL	WBP2	ZNF326
AIDA	B3GALNT2	CAND1	CLOCK	DNMT3A	EYA4	FXR1	HERC6	KDM3A	LRIG3	MORC3	NRK	PIGA	PRR5L	RGS17	SEMA6D	SNX16	SZRD1	TRIM2	WDFY3	ZNF367
AKAP11	B3GALT2	CAPZA1	CLSPN	DOCK9	EZH1	FYCO1	HERPUD2	KDM3B	LRP2	MPP1	NRXN1	PIK3CB	PRRG1	RGS7BP	SEMA7A	SNX17	TAB2	TRIM23	WDR44	ZNF395
AKIRIN1	B3GNT5	CAPZA2	CNN3	DPY19L4	F2R	FYTTD1	HFM1	KDM4B	LRP6	MPPED2	NT5E	PIK3CD	PSAP	RHEB	SENP7	SNX18	TAB3	TRIM33	WDR45B	ZNF423
AKT3	B3GNT7	CARS	CNNM4	DSC2	F3	G3BP2	HIC1	KDM6A	LRRC1	MRC1	NTRK2	PIKFYVE	PSME3	RHPN2	SERTAD3	SNX25	TADA1	TRIM66	WDR47	ZNF425
AKTIP	B4GALT6	CASK	CNOT6L	DSC3	FAIM	GAB1	HIPK3	KDM7A	LRRC17	MRPS36	NUAK2	PIP4K2A	PTAR1	RIMBP2	SESN3	SNX7	TADA2B	TRIP10	WDR7	ZNF518A
ALCAM	BACH1	CASP7	CNPPD1	DSCAML1	FAM105A	GABARAPL1	HIVEP1	KIAA0513	LRRC2	MSH4	NUDCD2	PISD	PTEN	RMND5A	SETD5	SOCS5	TAOK1	TRPV3	WDR70	ZNF592
ALDH1A2	BAG4	CBL	CNR1	DSG2	FAM110C	GABRA1	HIVEP2	KIAA0907	LRRC40	MTF2	NUMB	PKD2	PTGFRN	RNF10	SFRP1	SOCS6	TAP1	TSC1	WDR72	ZNF608
ALG10	BBX	CBLB	CNTFR	DUSP2	FAM114A1	GAL3ST3	HLCS	KIAA1033	LRRC55	MTHFR	NUP50	PKDCC	PTH	RNF11	SGPP1	SON	TBC1D20	TSG101	WDR82	ZNF622
AMMECR1	BCL11B	CBLN4	CNTN1	DUSP5	FAM117B	GALNT1	HMG20A	KIAA1045	LRRC59	MTMR3	NXT2	PKIA	PTHLH	RNF111	SH2B3	SOS1	TBC1D24	TSHZ1	WEE1	ZNF652
AMOTL1	BCL9	CBX2	COG3	DYNC1I1	FAM122B	GALNT7	HMGB2	KIAA1109	LRRK2	MTMR7	OOEP	PKN2	PTP4A1	RNF128	SH3BP4	SOS2	TBC1D32	TSHZ3	WHSC1	ZNF654
ANAPC1	BCOR	CC2D1B	COG7	DYNC1LI2	FAM126A	GAREM	HNF4G	KIAA1432	LSM12	MUM1L1	OSBPL8	PKP4	PTPLB	RNF138	SH3KBP1	SOWAHC	TBC1D8	TTBK2	WIF1	ZNF711
ANKHD1	BCORL1	CCDC120	COL13A1	E2F1	FAM131B	GATA2	HNRNPA3	KIAA1462	LSM6	MVB12B	OSR1	PLAG1	PTPN11	RNF139	SH3PXD2A	SOX6	TBL1XR1	TTLL7	WIPF1	ZNF800
ANKIB1	BDH2	CCDC19	COX16	E2F5	FAM133B	GATAD2A	HNRNPU	KIAA1467	LUZP1	MYCN	OTUD6B	PLCB1	PTPN13	RNF141	SH3RF1	SPATA2	TCAIM	TTYH3	WIPI2	ZNF839
ANKRA2	BDNF	CCDC43	CPEB3	E2F8	FAM134A	GATC	HOMER1	KIAA1598	LYZL4	MYCT1	OXR1	PLCB4	PTPN3	RNF144B	SHE	SPATS2L	TCP11L1	TUSC2	WSB1	ZNF99
ANKRD12	BDP1	CCDC6	CPNE3	EBF3	FAM135A	GBP5	HOXA10	KIAA1804	MAGI3	MYO1B	P4HA2	PLEKHA1	PTPN4	RNF2	SHOC2	SPOCK1	TEF	TWF1	WWC2	ZNFX1
ANKRD13C	BEND4	CCDC71L	CPNE8	EDA	FAM160B1	GCC2	HS2ST1	KIAA2026	MAML1	MYO5A	PAFAH1B1	PLEKHA3	PTPRB	RNF38	SIN3B	SPOPL	TFAP2C	TXNIP	WWP1	ZNRF1
ANKRD17	BICD2	CCDC85A	CPXM2	EDARADD	FAM184A	GDPD1	HS3ST5	KIF13A	MAML2	MYRIP	PAFAH1B2	PLEKHB2	PTPRD	RNGTT	SIVA1	SPPL3	TGFBR2	UBE2J1	XRN1	ZNRF2
ANKRD29	BLOC1S4	CCDC97	CREBZF	EDEM3	FAM19A1	GFPT2	HS6ST2	KIF21A	MAN1A2	MYT1	PAN3	PLEKHG3	PTPRM	RNMT	SIX4	SPRED1	TGIF1	UBE2K	YAF2
ANKRD33B	BMPR2	CCM2	CRISPLD1	EDRF1	FAM208A	GLRA2	HSPA12A	KIF5C	MAN2A1	MYT1L	PAPD4	PLEKHM3	PUM2	ROR1	SKIL	SPRED2	THBS2	UBE2V2	YPEL5
ANKRD40	BNIP2	CCNC	CRISPLD2	EEA1	FAM20C	GLS	HSPA4L	KLF10	MANEA	N4BP1	PAPD7	PLK2	PXK	RORA	SLAIN2	SPRY2	THSD7A	UBE2W	YTHDF3
ANKRD44	BNIP3L	CCND2	CRLF3	EED	FAM210B	GMNC	IDE	KLF11	MAP1B	NAA15	PAPOLA	PLP2	RAB11FIP2	RP2	SLC12A2	SPRY4	TIAM1	UBE2Z	YWHAH
ANO1	BORA	CCNE1	CRY1	EFR3A	FAM214A	GNB4	IDS	KLF3	MAP2K4	NAALADL2	PAPPA	PLSCR4	RAB11FIP5	RPGRIP1L	SLC12A5	SPSB4	TJP1	UBE4A	ZBTB10
ANO3	BRD1	CCNE2	CSF1R	EGLN3	FAM63B	GNRHR	IGFBP3	KLF4	MAP3K1	NABP1	PATL1	PLXNA4	RAB1A	RPRD1A	SLC12A6	SPTSSB	TLK1	UBE4B	ZBTB18
AP2B1	BRDT	CCNH	CSMD1	EIF4B	FAM69A	GOLGA4	IGLON5	KLHL18	MAP3K14	NACC2	PBX3	PNISR	RAB23	RPS6KA3	SLC13A3	SRPR	TLK2	UBLCP1	ZBTB2
APAF1	BRMS1L	CCNK	CSNK1G3	EIF4E3	FAM73A	GOSR1	IGSF3	KLHL20	MAP3K2	NAGK	PCDH11Y	PNKD	RAB28	RPS6KA5	SLC15A4	SRSF1	TM9SF3	UBN1	ZBTB22
APCDD1	BROX	CCNL1	CSRP2	EIF4G2	FAP	GPAM	IKBIP	KLHL28	MAP4K4	NAP1L5	PCDH17	PNRC1	RAB39B	RQCD1	SLC16A6	SRSF2	TMBIM6	UBN2	ZBTB33
APPBP2	BRWD1	CD200	CTCF	EIF5	FAR1	GPATCH8	IKBKB	KLHL29	MAPK6	NAPB	PCDH19	POLE4	RAB5B	RRAD	SLC1A3	SRSF6	TMCC1	UBXN2A	ZBTB34
APPL1	BRWD3	CD47	CTGF	EIF5A2	FASN	GPM6A	IKZF5	KMT2A	MAPK8	NAPEPLD	PCDH20	POLR3E	RAB8B	RRAGB	SLC24A2	SRSF7	TMED5	UBXN2B	ZBTB4
ARAP2	BSDC1	CD69	CUL2	ELF2	FBN1	GPR137C	ILDR2	KMT2B	MAPKAP1	NBEA	PCDH8	POLR3F	RAB9B	RRAGD	SLC24A3	SSBP2	TMEM127	UBXN7	ZBTB41
ARF4	BTAF1	CDC14A	CUL3	ELF5	FBXL5	GPR158	ING3	KPNA4	MAPRE3	NCEH1	PCDHAC2	POLR3G	RAD23B	RRAS2	SLC24A4	SSFA2	TMEM135	UEVLD	ZBTB44
ARFGEF1	BTBD10	CDC40	CYB561A3	ELL	FBXO32	GPR180	INSIG1	KPNA6	MAR7	NCKAP5	PCGF5	PPAP2B	RAP1A	RRM2	SLC25A32	SSH2	TMEM164	UGP2	ZC2HC1A
ARFGEF2	BTG2	CDC42SE2	CYBRD1	ELL2	FBXO33	GPR63	INSR	KSR1	MARCKS	NCOA5	PCMT1	PPAPDC2	RAP1B	RSBN1	SLC25A36	ST6GALNAC3	TMEM170B	ULK1	ZC3H4
Boldface mRNAs are those that are candidate genes implicated in autism spectrum disorder on the Simons Foundation Autism Research Initiative (SFARI) database
