# Supplementary material for: A Comparative Review of microRNA Expression Patterns in Autism Spectrum Disorder
Source: Front Psychiatry. 2016 Nov 4;7:176. doi: 10.3389/fpsyt.2016.00176 (PMC5095455; doi:10.3389/fpsyt.2016.00176)
Supplement: Supplementary file 2 [file Table_2.XLSX]

## Sheet: Sheet1
Gene Ontology (GO) Term	Count	%	Fold Enrichment	FDR	Genes
GO:0045449: regulation of transcription	235	19.8312	1.37024	0.000119739	STAT5B, BBX, NAA15, REST, RORA, RAB1A, EPC1, SIN3B, S1PR1, MED26, WWP1, TRAK1, PHTF2, ZNF107, ZNF395, CRY1, RARG, C11ORF30, TADA2B, ZHX1, HMG20A, HNF4G, PPARGC1A, PPARGC1B, MED19, PRDM4, PRDM6, FOXG1, VEGFA, TGIF1, PRDM1, SUV420H1, SIVA1, ELL, TADA1, MYT1, HOXA10, BCOR, LHX8, PLAG1, IKZF5, DNMT3A, AEBP2, SMAD7, KLF10, MAML1, SMAD5, MAML2, KLF11, ZBTB41, ZBTB44, ZFHX4, ZNF217, DMTF1, RNF2, MLX, ZN…
GO:0006796: phosphate metabolic process	106	8.94515	1.6522	0.000396274	STK33, NRBP1, SNCA, CASK, TOP1, GAB1, TLK1, STK39, TLK2, INSR, FRS2, TWF1, PAN3, PTPRM, PIK3CB, KIAA1804, PIK3CD, WEE1, MAP4K4, MAPK6, ROR1, RELN, MAPK8, CSNK1G3, LRRK2, NEK6, NEK7, LPPR4, ADORA2B, ENPP2, SSH2, STK17B, BMPR2, ATP6V1B2, PXK, TTBK2, STK38L, CSF1R, FGD4, OOEP, NIN, PTPN3, TAOK1, SMAD7, PTPN4, TGFBR2, MAP2K4, PTPN13, PTPN11, EPHA5, EPHA4, EPHA7, PLK2, ULK1, NTRK2, GRK6, IKBKB, PIP4K2…
GO:0006793: phosphorus metabolic process	106	8.94515	1.6522	0.000396274	STK33, NRBP1, SNCA, CASK, TOP1, GAB1, TLK1, STK39, TLK2, INSR, FRS2, TWF1, PAN3, PTPRM, PIK3CB, KIAA1804, PIK3CD, WEE1, MAP4K4, MAPK6, ROR1, RELN, MAPK8, CSNK1G3, LRRK2, NEK6, NEK7, LPPR4, ADORA2B, ENPP2, SSH2, STK17B, BMPR2, ATP6V1B2, PXK, TTBK2, STK38L, CSF1R, FGD4, OOEP, NIN, PTPN3, TAOK1, SMAD7, PTPN4, TGFBR2, MAP2K4, PTPN13, PTPN11, EPHA5, EPHA4, EPHA7, PLK2, ULK1, NTRK2, GRK6, IKBKB, PIP4K2…
GO:0051603: proteolysis involved in cellular protein catabolic process	72	6.07595	1.81991	0.00160933	TSG101, BTRC, IDE, ZNRF1, SENP7, ZNRF2, CUL3, CUL2, USP53, WWP1, ERAP1, USP15, KLHL20, ANAPC1, TBL1XR1, ADAM10, RELA, HERC6, SOCS6, UBE2J1, HERC3, HERC2, SOCS5, USP28, DCUN1D1, TRIM33, UBE2K, FBXL5, RNF139, RNF138, UBE2W, PSME3, CAND1, ADAM19, SPOPL, USP25, USP24, RAD23B, UBE2Z, USP3, ATG12, UBE2V2, EDEM3, ARIH1, CYLD, UEVLD, FBXW7, MAP3K1, RNF128, RNF11, USP37, NEDD4L, TRAF6, USP33, FBXO8, FBXO4…
KEGG:04722: neurotrophin signaling pathway	25	2.1097	3.0153	0.00175439	FOXO3, BDNF, MAP3K1, SOS1, GAB1, SOS2, CAMK2D, SH2B3, TRAF6, FRS2, AKT3, IRAK1, PIK3CB, RELA, PIK3CD, PTPN11, RPS6KA5, RPS6KA3, YWHAH, PRDM4, NTRK2, RAP1A, RAP1B, MAPK8, IKBKB
GO:0044257: cellular protein catabolic process	72	6.07595	1.81086	0.00193557	TSG101, BTRC, IDE, ZNRF1, SENP7, ZNRF2, CUL3, CUL2, USP53, WWP1, ERAP1, USP15, KLHL20, ANAPC1, TBL1XR1, ADAM10, RELA, HERC6, SOCS6, UBE2J1, HERC3, HERC2, SOCS5, USP28, DCUN1D1, TRIM33, UBE2K, FBXL5, RNF139, RNF138, UBE2W, PSME3, CAND1, ADAM19, SPOPL, USP25, USP24, RAD23B, UBE2Z, USP3, ATG12, UBE2V2, EDEM3, ARIH1, CYLD, UEVLD, FBXW7, MAP3K1, RNF128, RNF11, USP37, NEDD4L, TRAF6, USP33, FBXO8, FBXO4…
GO:0006468: protein amino acid phosphorylation	77	6.49789	1.75079	0.00286253	STK33, CDK17, NRBP1, NUAK2, CASK, LATS1, LATS2, GAB1, STK39, TLK1, MASTL, TLK2, INSR, FRS2, CHUK, AKT3, IRAK1, TWF1, PAN3, ADAM10, PIK3CB, KIAA1804, PIK3CD, PKN2, WEE1, PDIK1L, MAP4K4, MAST4, MAPK6, HIPK3, ROR1, MAPK8, RELN, NRK, CSNK1G3, KSR1, LRRK2, MAP3K14, NEK6, NEK7, ADORA2B, STK17B, MKNK2, BMPR2, PXK, SNRK, TTBK2, MORC3, MAP3K2, MAP3K1, CAMK2D, PRKAA2, STK38L, FGD4, CSF1R, NIN, OOEP, SMAD7,…
GO:0019898: extrinsic to membrane	58	4.89451	1.89965	0.004622	TSG101, PNKD, STRN, CASK, NBEA, ARHGAP17, ZNRF1, ZNRF2, PLEKHB2, FRMD5, DMXL2, SRPR, CYP7A1, MAPKAP1, VPS4B, RAPGEF4, SPRED1, SAR1B, GOLGA4, AKT3, SEC23A, MAGI3, MPP1, ANKRA2, LRRC1, GCC2, TNKS2, RAB11FIP5, RAB11FIP2, SH3KBP1, KSR1, UNC13C, LRRK2, PHLPP2, EEA1, CNTFR, PXK, NAPB, ATP6V1B2, PEX5L, MTMR3, CYP26B1, NUMB, APPBP2, NF2, PTPN3, SMAD7, PTPN4, LIN7C, APPL1, TAB2, COG3, PLEKHA3, AKTIP, COG7…
GO:0030163: protein catabolic process	72	6.07595	1.75554	0.00594505	TSG101, BTRC, IDE, ZNRF1, SENP7, ZNRF2, CUL3, CUL2, USP53, WWP1, ERAP1, USP15, KLHL20, ANAPC1, TBL1XR1, ADAM10, RELA, HERC6, SOCS6, UBE2J1, HERC3, HERC2, SOCS5, USP28, DCUN1D1, TRIM33, UBE2K, FBXL5, RNF139, RNF138, UBE2W, PSME3, CAND1, ADAM19, SPOPL, USP25, USP24, RAD23B, UBE2Z, USP3, ATG12, UBE2V2, EDEM3, ARIH1, CYLD, UEVLD, FBXW7, MAP3K1, RNF128, RNF11, USP37, NEDD4L, TRAF6, USP33, FBXO8, FBXO4…
GO:0006350: transcription	188	15.865	1.35706	0.0082194	LMO4, STAT5B, BBX, NAA15, CBX2, FOXO3, RORA, REST, ZIC3, EPC1, GATA2, SIN3B, CGGBP1, MED26, PHTF2, MIER3, EED, ZNF107, ZNF395, CRY1, RARG, ZNF592, C11ORF30, RELA, ZHX1, TADA2B, HMG20A, HNF4G, ARID1B, GRHL1, PPARGC1A, PPARGC1B, ELL2, MED19, TRIM33, PRDM4, PRDM6, FOXG1, TGIF1, PRDM1, TFAP2C, SMARCA2, SUV420H1, CAMTA1, TSHZ3, TSHZ1, ELL, BMPR2, TADA1, SOX6, MYT1, ATF2, MED12L, ZNF326, TEF, HOXA10, Z…
GO:0044265: cellular macromolecule catabolic process	80	6.75105	1.67348	0.00988393	TSG101, BTRC, IDE, ZNRF1, SENP7, ZNRF2, AUH, CUL3, CUL2, USP53, WWP1, ERAP1, USP15, KLHL20, ANAPC1, TBL1XR1, PAN3, ADAM10, CCNH, RELA, HERC6, SOCS6, UBE2J1, HERC3, SOCS5, HERC2, USP28, DCUN1D1, TRIM33, UBE2K, FBXL5, RNF139, RNF138, UBE2W, CAND1, PSME3, ADAM19, SPOPL, USP25, USP24, RAD23B, UBE2Z, USP3, ATG12, UBE2V2, EDEM3, LIN28B, CYLD, ZFP36L2, ARIH1, UEVLD, FBXW7, MAP3K1, RNF128, RNF11, USP37, …
GO:0019941: modification-dependent protein catabolic process	67	5.65401	1.77024	0.010445	TSG101, BTRC, ZNRF1, SENP7, ZNRF2, CUL3, CUL2, USP53, WWP1, USP15, KLHL20, ANAPC1, TBL1XR1, HERC6, SOCS6, UBE2J1, HERC3, HERC2, SOCS5, USP28, DCUN1D1, TRIM33, UBE2K, FBXL5, RNF139, RNF138, UBE2W, PSME3, CAND1, SPOPL, USP25, USP24, RAD23B, UBE2Z, USP3, ATG12, UBE2V2, EDEM3, ARIH1, CYLD, UEVLD, FBXW7, MAP3K1, RNF128, RNF11, USP37, NEDD4L, TRAF6, USP33, FBXO8, FBXO45, USP31, RNF144B, UBE4A, CBL, UBE…
GO:0043632: modification-dependent macromolecule catabolic process	67	5.65401	1.77024	0.010445	TSG101, BTRC, ZNRF1, SENP7, ZNRF2, CUL3, CUL2, USP53, WWP1, USP15, KLHL20, ANAPC1, TBL1XR1, HERC6, SOCS6, UBE2J1, HERC3, HERC2, SOCS5, USP28, DCUN1D1, TRIM33, UBE2K, FBXL5, RNF139, RNF138, UBE2W, PSME3, CAND1, SPOPL, USP25, USP24, RAD23B, UBE2Z, USP3, ATG12, UBE2V2, EDEM3, ARIH1, CYLD, UEVLD, FBXW7, MAP3K1, RNF128, RNF11, USP37, NEDD4L, TRAF6, USP33, FBXO8, FBXO45, USP31, RNF144B, UBE4A, CBL, UBE…
GO:0004721: phosphoprotein phosphatase activity	29	2.44726	2.56389	0.0106677	PPP6C, PHLPP2, CDC14A, SSH2, PPP3R1, PPM1A, PTEN, RNGTT, MTMR3, PPP1R12A, DNAJC6, MTMR7, PPAP2B, PPTC7, PTPRB, PTPRD, PTPRM, PTPN3, PTPN4, PTPN13, PTPN11, DUSP5, EYA4, EYA1, DUSP2, PPM1K, PTP4A1, UBLCP1, PPP2R2A
GO:0046872: metal ion binding	344	29.0295	1.21211	0.011112	SYT1, ATP1B1, PLEKHM3, SLC9A6, SCN3A, SYT4, PNKD, SLC9A2, STAT5B, SNCA, FAM20C, ITSN2, RORA, REST, ZNRF1, ZNRF2, STAC, CYP7A1, GRIN2D, ERAP1, ZNF107, ZNF395, RAPGEF2, DDAH1, SLC12A6, RARG, SCN2A, ZHX1, TADA2B, HNF4G, ADAMTS9, NAPEPLD, PRDM4, MTF2, PRDM6, RYR2, PRDM1, UNC13C, NEK6, NEK7, SIVA1, SCN1A, ENPP2, PCDH20, MYT1, CALU, ARIH1, CD69, ZDHHC9, LHX8, SEC23IP, IKZF5, PLAG1, ZNF622, DNMT3A, AEBP…
GO:0005626: insoluble fraction	84	7.08861	1.6199	0.0147082	SLC9A6, SLC6A1, RAB5B, SCN3A, SGPP1, PPP2R5A, SNCA, CASK, LEMD3, FOXO3, RAB1A, PRKAR2A, SLC1A3, SLC24A2, GRIN2D, CYP7A1, LRRC59, PDE4B, RAPGEF4, STK39, PLCB1, FNDC3A, INSR, NT5E, FRS2, SLC12A6, RECK, MAN1A2, MPP1, ANKRA2, SCN2A, TNKS2, ADRB2, SH3KBP1, CNTN1, RYR2, ERC2, LRRK2, EDA, SCN1A, ATG12, PPM1A, MMD, EEA1, ABCA1, PEX5L, PCDHAC2, ATF2, MTMR3, MAP3K1, TAP1, STX16, CYP26B1, FUT4, PAFAH1B1, AC…
GO:0016568: chromatin modification	39	3.29114	2.15865	0.0181366	KDM6A, ING3, EZH1, TADA1, CBX2, CTCF, ARID2, CHD9, EPC1, EED, CHD1, KDM3A, TLK1, TLK2, KDM3B, BCOR, DNMT3A, AEBP2, TBL1XR1, BRD1, KAT2B, C11ORF30, HMG20A, WHSC1, ARID1B, UBN1, RPS6KA5, EYA4, EYA1, SMARCE1, BCORL1, PRDM6, RNF2, ATXN7, ASH1L, KDM4B, BRDT, SMARCA2, SUV420H1
GO:0000267: cell fraction	102	8.60759	1.52385	0.0194135	SLC9A6, SCN3A, SLC6A1, PPP2R5A, SNCA, IDE, CASK, LEMD3, FOXO3, RAB1A, PRKAR2A, STAC, GRIN2D, CYP7A1, PDE4B, LRRC59, STK39, RAPGEF4, INSR, FRS2, FNDC3A, SLC12A6, RECK, FMR1, SCN2A, PKIA, TNKS2, RYR2, ERC2, LRRK2, EDA, SCN1A, CCDC19, MMD, ABCA1, NAGK, PEX5L, PCDHAC2, ATF2, STX16, TRAF6, RAB8B, CLCC1, CKAP4, CELSR3, LIN7C, HOMER1, PTPN11, PPIF, LAMP1, TSC1, ULK1, PDE7A, SLC13A3, IKBKB, CACNA1C, RAB5…
GO:0043167: ion binding	349	29.4515	1.20044	0.0231758	SYT1, ATP1B1, PLEKHM3, SLC9A6, SCN3A, SYT4, PNKD, SLC9A2, STAT5B, SNCA, FAM20C, ITSN2, RORA, REST, ZNRF1, ZNRF2, STAC, CYP7A1, GRIN2D, ERAP1, ZNF107, ZNF395, RAPGEF2, DDAH1, SLC12A6, RARG, SCN2A, ZHX1, TADA2B, HNF4G, ADAMTS9, NAPEPLD, PRDM4, MTF2, PRDM6, RYR2, PRDM1, UNC13C, NEK6, NEK7, SIVA1, SCN1A, CLCN3, ENPP2, PCDH20, MYT1, CALU, ARIH1, CD69, ZDHHC9, LHX8, SEC23IP, IKZF5, PLAG1, ZNF622, DNMT3…
GO:0043169: cation binding	344	29.0295	1.2008	0.0273457	SYT1, ATP1B1, PLEKHM3, SLC9A6, SCN3A, SYT4, PNKD, SLC9A2, STAT5B, SNCA, FAM20C, ITSN2, RORA, REST, ZNRF1, ZNRF2, STAC, CYP7A1, GRIN2D, ERAP1, ZNF107, ZNF395, RAPGEF2, DDAH1, SLC12A6, RARG, SCN2A, ZHX1, TADA2B, HNF4G, ADAMTS9, NAPEPLD, PRDM4, MTF2, PRDM6, RYR2, PRDM1, UNC13C, NEK6, NEK7, SIVA1, SCN1A, ENPP2, PCDH20, MYT1, CALU, ARIH1, CD69, ZDHHC9, LHX8, SEC23IP, IKZF5, PLAG1, ZNF622, DNMT3A, AEBP…
GO:0005794: Golgi apparatus	85	7.173	1.57715	0.0348674	SH3RF1, STK33, KDM6A, SEC24A, NBEA, RAB1A, SLC35A3, RTN3, TMF1, HS2ST1, CUL3, ST6GALNAC3, FRMD5, PICALM, UBXN2B, B3GALNT2, SAR1B, JAKMIP2, FNDC3A, GOLGA4, SEC23A, ADAM10, MAN1A2, CHST2, GRHL1, BICD2, FLNA, ERGIC2, GCC2, CHST1, ARL3, TNKS2, MAN2A1, ZDHHC17, CHSY3, PTGFRN, WASL, WDR44, LRRK2, GAL3ST3, CLCN3, GALNT1, FUT9, HS3ST5, AGFG1, GALNT7, SNX17, NEDD9, NAPB, ATP6V1B2, ABCA1, ARFGEF2, SEC14L1,…
GO:0010629: negative regulation of gene expression	59	4.9789	1.77538	0.0378345	E2F1, ARID4A, TSG101, DICER1, NR6A1, PPARG, ZEB2, CBX2, CTCF, REST, EPC1, SIN3B, WWP1, EED, INSR, SATB1, TBL1XR1, RARG, ZHX1, PKIA, NRIP1, TRIM33, SMARCE1, PRDM6, TGIF1, ZFPM2, PRDM1, RASD1, SMARCA2, ZMYND11, BTAF1, HMGB2, SOX6, LIN28B, TRIM66, GATAD2A, SKIL, BCOR, RUNX2, TNRC6A, ZNF423, DNMT3A, NACC2, CREBZF, JARID2, SMAD7, KLF10, KLF11, NDFIP2, FOXP2, YAF2, RNF2, MLX, BNIP3L, HIVEP1, RFX3, RBPJ…
GO:0005624: membrane fraction	80	6.75105	1.59997	0.0385724	SLC9A6, SLC6A1, RAB5B, SCN3A, SGPP1, PPP2R5A, SNCA, CASK, LEMD3, FOXO3, PRKAR2A, SLC1A3, SLC24A2, GRIN2D, CYP7A1, LRRC59, RAPGEF4, STK39, PLCB1, FNDC3A, INSR, NT5E, FRS2, SLC12A6, RECK, MAN1A2, MPP1, ANKRA2, SCN2A, TNKS2, ADRB2, SH3KBP1, CNTN1, RYR2, ERC2, LRRK2, EDA, SCN1A, ATG12, PPM1A, MMD, EEA1, ABCA1, PEX5L, PCDHAC2, ATF2, MTMR3, MAP3K1, TAP1, STX16, CYP26B1, FUT4, PAFAH1B1, ACSL4, TRAF6, MT…
GO:0009057: macromolecule catabolic process	82	6.91983	1.59232	0.0464204	TSG101, BTRC, IDE, ZNRF1, SENP7, ZNRF2, AUH, CUL3, CUL2, USP53, WWP1, ERAP1, USP15, KLHL20, ANAPC1, TBL1XR1, PAN3, ADAM10, CCNH, RELA, HERC6, UBE2J1, SOCS6, HERC3, SOCS5, HERC2, USP28, DCUN1D1, ADAMTS9, TRIM33, UBE2K, FBXL5, RNF139, RNF138, UBE2W, CAND1, PSME3, ADAM19, SPOPL, USP25, USP24, RAD23B, UBE2Z, USP3, ATG12, UBE2V2, EDEM3, LIN28B, NGLY1, CYLD, ZFP36L2, ARIH1, UEVLD, FBXW7, MAP3K1, RNF128…
