# Supplementary material for: A Comparative Review of microRNA Expression Patterns in Autism Spectrum Disorder
Source: Front Psychiatry. 2016 Nov 4;7:176. doi: 10.3389/fpsyt.2016.00176 (PMC5095455; doi:10.3389/fpsyt.2016.00176)
Supplement: Supplementary file 3 [file Table_3.XLSX]

## Sheet: Sheet1
Tissue	Gene Count	%	P-value	FDR
Brain	662	55.9	1.9e-24	6e-22
Epithelium	268	22.6	8.3e-18	1.3e-15
Fetal kidney	35	3	9.1e-09	9.4e-07
Placenta	275	23.2	2.9e-07	2.3e-05
Amygdala	61	5.1	0.00042	0.026
T-cell	37	3.1	0.00051	0.026
