# Supplementary material for: A Comparative Review of microRNA Expression Patterns in Autism Spectrum Disorder
Source: Front Psychiatry. 2016 Nov 4;7:176. doi: 10.3389/fpsyt.2016.00176 (PMC5095455; doi:10.3389/fpsyt.2016.00176)
Supplement: Supplementary file 4 [file Table_4.XLSX]

## Sheet: Sheet1
Ingenuity Canonical Pathways	# Genes	FDR	Ratio	Genes
Type II Diabetes Mellitus Signaling	8	0.0293513	0.063	PPARG, MAP2K4, RELA, GAB1, PTPN11, MAP3K1, FRS2, SOCS5
NGF Signaling	7	0.0340141	0.0598	MAP2K4, RELA, GAB1, PTPN11, MAP3K1, RPS6KA5, FRS2
Ceramide Signaling	7	0.0349718	0.0753	MAP2K4, RELA, GAB1, PTPN11, MAP3K1, S1PR1, FRS2
Neurotrophin/TRK Signaling	6	0.0365333	0.0789	MAP2K4, GAB1, PTPN11, BDNF, SPRY2, FRS2
Superpathway of Inositol Phosphate Compounds	10	0.0371236	0.0446	PLCB4, GAB1, PTPN11, SYNJ1, PIKFYVE, PPTC7, MTMR7, EYA4, FRS2, PPIP5K2
PDGF Signaling	6	0.0389499	0.0667	MAP2K4, GAB1, PTPN11, SYNJ1, MAP3K1, FRS2
Growth Hormone Signaling	6	0.0412837	0.0741	GAB1, PTPN11, IGFBP3, RPS6KA5, FRS2, SOCS5
PEDF Signaling	6	0.0413616	0.0714	PPARG, RELA, GAB1, PTPN11, BDNF, FRS2
EGF Signaling	5	0.0437326	0.0735	MAP2K4, GAB1, PTPN11, MAP3K1, FRS2
Role of IL-17A in Arthritis	5	0.0442147	0.0746	MAP2K4, RELA, GAB1, PTPN11, FRS2
UVA-Induced MAPK Signaling	6	0.0445305	0.0588	MAP2K4, PLCB4, GAB1, PTPN11, RPS6KA5, FRS2
RANK Signaling in Osteoclasts	6	0.0455638	0.0594	MAP2K4, RELA, GAB1, PTPN11, MAP3K1, FRS2
Gα12/13 Signaling	7	0.0460634	0.0538	MAP2K4, RELA, GAB1, PTPN11, F2R, MAP3K1, FRS2
IGF-1 Signaling	6	0.0472389	0.0566	CTGF, GAB1, PTPN11, IGFBP3, FRS2, SOCS5
IL-9 Signaling	4	0.0490488	0.0889	RELA, GAB1, PTPN11, FRS2
CD40 Signaling	5	0.0492639	0.0641	MAP2K4, RELA, GAB1, PTPN11, FRS2
IL-17A Signaling in Airway Cells	5	0.049399	0.0649	MAP2K4, RELA, GAB1, PTPN11, FRS2
UVB-Induced MAPK Signaling	5	0.0495163	0.0758	MAP2K4, GAB1, PTPN11, RPS6KA5, FRS2
Rac Signaling	8	0.0495163	0.0684	MAP2K4, RELA, TIAM1, GAB1, PTPN11, MAP3K1, PIKFYVE, FRS2
3-phosphoinositide Biosynthesis	8	0.0496586	0.0435	GAB1, PTPN11, SYNJ1, PIKFYVE, PPTC7, MTMR7, EYA4, FRS2
