# Supplementary material for: A Comparative Review of microRNA Expression Patterns in Autism Spectrum Disorder
Source: Front Psychiatry. 2016 Nov 4;7:176. doi: 10.3389/fpsyt.2016.00176 (PMC5095455; doi:10.3389/fpsyt.2016.00176)
Supplement: Supplementary file 5 [file Table_5.XLSX]

## Sheet: Sheet1
Diseases or Functions Annotation	FDR	# Genes	Genes
development of central nervous system	6.4e-05	33	MAP2K4, NR6A1, BDNF, FBXW7, DSCAML1, RPGRIP1L, DICER1, SEMA4C, VCAN, RORA, TTBK2, MKL2, JARID2, FRS2, EPHA7, PPARG, MYCN, TFAP2C, TRA2B, LRP2, SEMA3A, PLCB4, NF1, ZIC3, NRCAM, PTPN11, SOX6, NFIA, SPRY2, THBS2, ZEB2, S1PR1, NEUROG1
formation of brain	4.675e-05	28	MAP2K4, NR6A1, BDNF, FBXW7, DSCAML1, RPGRIP1L, DICER1, SEMA4C, RORA, TTBK2, MKL2, FRS2, EPHA7, MYCN, TFAP2C, TRA2B, LRP2, SEMA3A, PLCB4, ZIC3, NRCAM, PTPN11, NF1, NFIA, SPRY2, THBS2, ZEB2, S1PR1
development of neurons	0.0005625	36	MAP2K4, LOX, STRN, F2R, SIX4, BDNF, RPGRIP1L, DICER1, SLC12A5, CPEB3, SHTN1, MKL2, FLRT3, EPHA7, MYCN, TBC1D24, TIAM1, UBE4B, PRICKLE2, WEE1, NEFM, RYR2, STK38L, SEMA3A, NF1, PTPN11, NRCAM, NFIA, THBS2, ZEB2, NEUROG1, GPM6A, SKIL, RTN3, ELMO1, ERC2
differentiation of neuroglia	0.00458333	12	PPARG, RELA, MYCN, SEMA3A, NF1, SOX6, BDNF, NFIA, S1PR1, NEUROG1, DICER1, VCAN
differentiation of astrocytes	0.00546667	7	MYCN, NF1, SOX6, NFIA, S1PR1, NEUROG1, VCAN
morphology of brain	0.0044875	24	EPHA7, PPARG, MYCN, UBE4B, LRP2, BDNF, PGAP1, GRIA2, PEG3, RPS6KA5, RPGRIP1L, ARFGEF2, DICER1, KLF4, TAP1, CPEB3, SEMA3A, PLCB4, NF1, NRCAM, GPR85, RORA, NFIA, CLCN3
schizophrenia	0.00495	21	PPARG, SYT4, RELA, MANEA, SLC7A11, LMO4, PHTF2, HIPK3, BDNF, NEFM, RYR2, SNRK, DICER1, SLC12A5, AKAP11, MMD, SEMA3A, SPRY2, SYT1, GABRA1, ATP6V1B2
morphology of nervous system	0.0132	34	NR6A1, RELA, BDNF, PGAP1, ARFGEF2, RPGRIP1L, DICER1, TAP1, VCAN, SLC12A5, CPEB3, GPR85, RORA, GABRA1, CLCN3, EPHA7, PPARG, MYCN, TIAM1, CD200, UBE4B, LMO4, LRP2, GRIA2, PEG3, RPS6KA5, KLF4, SEMA3A, PLCB4, NF1, NRCAM, NFIA, SPRY2, ERC2
abnormal morphology of brain	0.0148	20	EPHA7, MYCN, UBE4B, BDNF, LRP2, PGAP1, GRIA2, PEG3, RPS6KA5, RPGRIP1L, ARFGEF2, TAP1, CPEB3, SEMA3A, PLCB4, NF1, NRCAM, RORA, NFIA, CLCN3
quantity of neurons	0.01425	19	EPHA7, MAP2K4, PPARG, UBE4B, BDNF, NEFM, SMARCE1, DICER1, TAP1, CPEB3, SEMA3A, PTPN11, NRCAM, RORA, SPRY2, NEUROG1, GABRA1, CLCN3, ERC2
abnormal morphology of nervous system	0.0159167	29	NR6A1, RELA, BDNF, PGAP1, ARFGEF2, RPGRIP1L, TAP1, VCAN, SLC12A5, CPEB3, RORA, GABRA1, CLCN3, EPHA7, MYCN, CD200, UBE4B, LMO4, LRP2, GRIA2, PEG3, RPS6KA5, SEMA3A, PLCB4, NRCAM, NF1, NFIA, SPRY2, ERC2
formation of forebrain	0.0155	13	MYCN, SEMA3A, ZIC3, NF1, BDNF, LRP2, TTBK2, NFIA, SPRY2, ZEB2, MKL2, RPGRIP1L, FRS2
abnormal posture	0.0182143	7	SEMA3A, BDNF, GRIA2, CYLD, GABRA1, CLCN3, SLC12A5
development of Schwann cells	0.02175	4	RELA, NF1, PTPN11, BDNF
long-term potentiation of hippocampus	0.021875	8	KCNA4, CD200, NF1, LMO4, SYNJ1, BDNF, GRIA2, TAP1
abnormal morphology of trigeminal nerve	0.0225556	4	RELA, SEMA3A, LMO4, BDNF
cognitive impairment	0.03	16	TBC1D24, BCORL1, BDNF, PGAP1, RYR2, SMARCE1, RPGRIP1L, AFF4, ZMYND11, SCN8A, SYNJ1, ZEB2, ZNF711, HOMER1, GABRA1, ATP6V1B2
proliferation of neuronal cells	0.02935	22	PPARG, RELA, TBC1D24, TIAM1, UBE4B, SIX4, BDNF, STK38L, RPGRIP1L, VCAN, SEMA4C, FAIM, SEMA3A, GAB1, NF1, PTPN11, NRCAM, SPRY2, NFIA, GPM6A, SKIL, FRS2
development of ear	0.0298	10	MYCN, PTPN11, LMO4, SIX4, INSIG1, BDNF, SPRY2, NEUROG1, EYA4, FRS2
long-term potentiation of hippocampal CA1 region	0.0270909	5	KCNA4, CD200, NF1, BDNF, GRIA2
formation of cerebellum	0.0278182	8	PLCB4, PTPN11, NRCAM, RORA, BDNF, NFIA, RPGRIP1L, SEMA4C
limb clasping	0.027375	3	CERS6, BDNF, DICER1
myelination of Schwann cells	0.027375	3	RELA, PTPN11, BDNF
size of growth cone	0.0318462	3	TIAM1, NF1, BDNF
synaptic transmission	0.0340385	15	KCNQ5, UNC13C, SLC7A11, NOVA1, F2R, BDNF, GRIA2, SLC12A5, PLCB4, NRCAM, HOMER1, SYT1, GABRA1, CLCN3, ERC2
synaptic transmission of cells	0.0378571	8	NRCAM, F2R, BDNF, GRIA2, HOMER1, SYT1, SLC12A5, ERC2
anxiolysis	0.0392857	2	TRPV3, GABRA1
limb clasping of hindlimb	0.0366667	2	BDNF, DICER1
Ohtahara syndrome	0.046	5	TBC1D24, PCDH19, GABRA1, SLC12A5, SCN8A
long term depression	0.0484375	7	HAPLN1, PLCB4, BDNF, GRIA2, HOMER1, TAP1, CPEB3
learning	0.04875	17	CERS6, RELA, UNC13C, SLC7A11, LMO4, BDNF, GRIA2, RPS6KA5, DICER1, SLC12A5, CPEB3, HAPLN1, NF1, NRCAM, SYNJ1, HOMER1, GABRA1
long-term potentiation of hippocampal cells	0.0470588	4	KCNA4, NF1, BDNF, GRIA2
cognition	0.0497059	18	CERS6, RELA, UNC13C, SLC7A11, CTGF, LMO4, BDNF, GRIA2, RPS6KA5, DICER1, SLC12A5, CPEB3, HAPLN1, NF1, NRCAM, SYNJ1, HOMER1, GABRA1
epileptic encephalopathy	0.0489474	6	TBC1D24, CHD2, PCDH19, GABRA1, SLC12A5, SCN8A
working memory	0.0497619	3	NF1, BDNF, HOMER1
