# Supplementary material for: A Comparative Review of microRNA Expression Patterns in Autism Spectrum Disorder
Source: Front Psychiatry. 2016 Nov 4;7:176. doi: 10.3389/fpsyt.2016.00176 (PMC5095455; doi:10.3389/fpsyt.2016.00176)
Supplement: Supplementary file 6 [file Table_6.XLSX]

## Sheet: Sheet1
Gene	# miRNAs/seeds in top 20	Total # targets	Fold Enrichment	Fisher's Exact P	Entrez Gene Name
ZNF652	12	130	11.9446	2.10184e-08	zinc finger protein 652
RORA	12	322	4.82236	0.000102979	RAR related orphan receptor A
STRN	11	115	12.3774	4.98448e-08	striatin
NFIA	11	208	6.84327	9.95369e-06	nuclear factor I A
CPEB3	9	290	4.01586	0.00177825	cytoplasmic polyadenylation element binding protein 3
RAD23B	8	163	6.35092	0.000187484	RAD23 homolog B, nucleotide excision repair protein
GXYLT1	8	239	4.33138	0.0018853	glucoside xylosyltransferase 1
SOX6	8	239	4.33138	0.0018853	SRY-box 6
AFF4	8	354	2.92429	0.0154316	AF4/FMR2 family member 4
MIER3	8	362	2.85967	0.0172169	MIER family member 3
ATG14	7	128	7.07656	0.000232368	autophagy related 14
JARID2	7	154	5.88182	0.00065116	jumonji and AT-rich interaction domain containing 2
FBXW7	7	157	5.76943	0.000723629	F-box and WD repeat domain containing 7
CACUL1	7	188	4.81809	0.00189878	CDK2 associated cullin domain 1
NF1	7	231	3.92121	0.0054236	neurofibromin 1
FRS2	7	232	3.90431	0.0055405	fibroblast growth factor receptor substrate 2
SIX4	7	252	3.59444	0.00828432	SIX homeobox 4
PHC3	7	257	3.52451	0.00909965	polyhomeotic homolog 3
RBMS3	7	284	3.18944	0.0145095	RNA binding motif single stranded interacting protein 3
NOVA1	7	341	2.6563	0.032418	neuro-oncological ventral antigen 1
CHIC1	7	353	2.56601	0.0374425	cysteine rich hydrophobic domain 1
CD69	6	64	12.1312	3.91521e-05	CD69 molecule
NRK	6	96	8.0875	0.000306066	Nik related kinase
BDNF	6	107	7.25607	0.000523412	brain-derived neurotrophic factor
STK38L	6	135	5.75111	0.00160693	serine/threonine kinase 38 like
TWF1	6	150	5.176	0.00263168	twinfilin actin binding protein 1
MKL2	6	154	5.04156	0.00297175	MKL1/myocardin like 2
HAPLN1	6	164	4.73415	0.00396196	hyaluronan and proteoglycan link protein 1
TMCC1	6	185	4.19676	0.00678772	transmembrane and coiled-coil domain family 1
N4BP1	6	222	3.4973	0.0148042	NEDD4 binding protein 1
YAF2	6	223	3.48161	0.0150827	YY1 associated factor 2
ZEB2	6	257	3.02101	0.0267442	zinc finger E-box binding homeobox 2
PHTF2	6	262	2.96336	0.0288359	putative homeodomain transcription factor 2
KLF4	5	85	7.61176	0.00115728	Kruppel-like factor 4 (gut)
WWP1	5	96	6.73958	0.00191204	WW domain containing E3 ubiquitin protein ligase 1
CYLD	5	125	5.176	0.00550863	CYLD lysine 63 deubiquitinase
S1PR1	5	126	5.13492	0.00568303	sphingosine-1-phosphate receptor 1
WEE1	5	134	4.82836	0.00721782	WEE1 G2 checkpoint kinase
TSHZ3	5	176	3.67614	0.0199632	teashirt zinc finger homeobox 3
KIAA1462	5	179	3.61453	0.0212096	KIAA1462
ANKRD12	5	187	3.45989	0.02477	ankyrin repeat domain 12
TRIM2	5	195	3.31795	0.0286806	tripartite motif containing 2
RAB8B	5	198	3.26768	0.0302387	RAB8B, member RAS oncogene family
ZNF367	5	202	3.20297	0.0323946	zinc finger protein 367
KBTBD8	5	202	3.20297	0.0323946	kelch repeat and BTB domain containing 8
KPNA6	5	205	3.1561	0.0340707	karyopherin subunit alpha 6
CHD9	5	205	3.1561	0.0340707	chromodomain helicase DNA binding protein 9
DCUN1D4	5	213	3.03756	0.0387891	defective in cullin neddylation 1 domain containing 4
SYNJ1	5	224	2.88839	0.0458708	synaptojanin 1
